# Supplementary material for: Influence of Three Different Surgical Techniques on Microscopic Damage of Saphenous Vein Grafts—A Randomized Study
Source: Medicina (Kaunas). 2023 Jan 23;59(2):217. doi: 10.3390/medicina59020217 (PMC9962261; doi:10.3390/medicina59020217)
Supplement: Supplementary file 1 [file medicina-59-00217-s001.zip]

Archive with 1 entries (1 files):
- medicina-2057478-supplementary.pdf
